# Supplementary material for: Very-Low-Absorbable Geraniol for the Treatment of Irritable Bowel Syndrome: A “Real-World” Open-Label Study on 1585 Patients
Source: Nutrients. 2025 Jan 17;17(2):328. doi: 10.3390/nu17020328 (PMC11767699; doi:10.3390/nu17020328)
Supplement: Supplementary file 1 [file nutrients-17-00328-s001.zip]

Archive with 1 entries (1 files):
- nutrients-3394540-supplementary.pdf
